# Supplementary material for: Further Characterization of Fungal Halogenase RadH and Its Homologs
Source: Biomolecules. 2023 Jul 6;13(7):1081. doi: 10.3390/biom13071081 (PMC10377541; doi:10.3390/biom13071081)
Supplement: Supplementary file 1 [file biomolecules-13-01081-s001.zip]

Archive with 1 entries (1 files):
- biomolecules-2451820-supplementary.pdf
